# Supplementary material for: Quality of web-based information about the coronavirus disease 2019: a rapid systematic review of infodemiology studies published during the first year of the pandemic
Source: BMC Public Health. 2022 Sep 13;22:1734. doi: 10.1186/s12889-022-14086-9 (PMC9467667; doi:10.1186/s12889-022-14086-9)
Supplement: Supplementary file 6 — Additional file 6. Extracted mean/median scores and prevalence in the included studies. [file 12889_2022_14086_MOESM6_ESM.xlsx]

## Sheet: Subsample scores
Publication	Type	Websites (n)	Source	Instrument	Mean score	Score	Max score
Joshi A, et al. doi: 10.1155/2020/1562028	Text-based	2	Academic	DISCERN	20.13	67	30
Joshi A, et al. doi: 10.1155/2020/1562028	Text-based	4	Government or health care	DISCERN	16.19	54	30
Joshi A, et al. doi: 10.1155/2020/1562028	Text-based	22	Other categorization	DISCERN	12.52	42	30
Joshi A, et al. doi: 10.1155/2020/1562028	Text-based	9	Other categorization	DISCERN	15.69	52	30
Joshi A, et al. doi: 10.1155/2020/1562028	Text-based	11	Other categorization	DISCERN	15.3	51	30
Fan KS, et al. doi:10.1136/bmjopen-2020-040487	Text-based	10	Academic	EQIP	18.5	51	36
Fan KS, et al. doi:10.1136/bmjopen-2020-040487	Text-based	12	Non-governmental organization or industry	EQIP	17.5	49	36
Fan KS, et al. doi:10.1136/bmjopen-2020-040487	Text-based	5	Other categorization	EQIP	24.2	67	36
Fan KS, et al. doi:10.1136/bmjopen-2020-040487	Text-based	87	Government or health care	EQIP	18.9	53	36
Fan KS, et al. doi:10.1136/bmjopen-2020-040487	Text-based	7	Government or health care	EQIP	17.29	48	36
Fan KS, et al. doi:10.1136/bmjopen-2020-040487	Text-based	30	Non-governmental organization or industry	EQIP	17.5	49	36
Fan KS, et al. doi:10.1136/bmjopen-2020-040487	Text-based	1	Other categorization	EQIP	15	42	36
Fan KS, et al. doi:10.1136/bmjopen-2020-040487	Text-based	163	News	EQIP	17.06	47	36
Fan KS, et al. doi:10.1136/bmjopen-2020-040487	Text-based	1	Consumer, patient or independent user	EQIP	23	64	36
Fan KS, et al. doi:10.1136/bmjopen-2020-040487	Text-based	4	Other categorization	EQIP	16.75	47	36
Fan KS, et al. doi:10.1136/bmjopen-2020-040487	Text-based	1	Academic	EQIP	14	39	36
Fan KS, et al. doi:10.1136/bmjopen-2020-040487	Text-based	10	Academic	JAMA	2.5	63	4
Fan KS, et al. doi:10.1136/bmjopen-2020-040487	Text-based	12	Non-governmental organization or industry	JAMA	2.5	63	4
Fan KS, et al. doi:10.1136/bmjopen-2020-040487	Text-based	5	Other categorization	JAMA	3.4	85	4
Fan KS, et al. doi:10.1136/bmjopen-2020-040487	Text-based	87	Government or health care	JAMA	2.16	54	4
Fan KS, et al. doi:10.1136/bmjopen-2020-040487	Text-based	7	Government or health care	JAMA	2.14	54	4
Fan KS, et al. doi:10.1136/bmjopen-2020-040487	Text-based	30	Non-governmental organization or industry	JAMA	2.73	68	4
Fan KS, et al. doi:10.1136/bmjopen-2020-040487	Text-based	1	Other categorization	JAMA	1	25	4
Fan KS, et al. doi:10.1136/bmjopen-2020-040487	Text-based	163	News	JAMA	2.98	75	4
Fan KS, et al. doi:10.1136/bmjopen-2020-040487	Text-based	1	Consumer, patient or independent user	JAMA	3	75	4
Fan KS, et al. doi:10.1136/bmjopen-2020-040487	Text-based	4	Other categorization	JAMA	3.5	88	4
Fan KS, et al. doi:10.1136/bmjopen-2020-040487	Text-based	1	Academic	JAMA	3	75	4
Fan KS, et al. doi:10.1136/bmjopen-2020-040487	Text-based	10	Academic	DISCERN	40.2	50	80
Fan KS, et al. doi:10.1136/bmjopen-2020-040487	Text-based	12	Non-governmental organization or industry	DISCERN	35.67	45	80
Fan KS, et al. doi:10.1136/bmjopen-2020-040487	Text-based	5	Other categorization	DISCERN	51.6	65	80
Fan KS, et al. doi:10.1136/bmjopen-2020-040487	Text-based	87	Government or health care	DISCERN	36.49	46	80
Fan KS, et al. doi:10.1136/bmjopen-2020-040487	Text-based	7	Government or health care	DISCERN	38.57	48	80
Fan KS, et al. doi:10.1136/bmjopen-2020-040487	Text-based	30	Non-governmental organization or industry	DISCERN	39.93	50	80
Fan KS, et al. doi:10.1136/bmjopen-2020-040487	Text-based	1	Other categorization	DISCERN	31	39	80
Fan KS, et al. doi:10.1136/bmjopen-2020-040487	Text-based	163	News	DISCERN	38.04	48	80
Fan KS, et al. doi:10.1136/bmjopen-2020-040487	Text-based	1	Consumer, patient or independent user	DISCERN	40	50	80
Fan KS, et al. doi:10.1136/bmjopen-2020-040487	Text-based	4	Other categorization	DISCERN	38	48	80
Fan KS, et al. doi:10.1136/bmjopen-2020-040487	Text-based	1	Academic	DISCERN	43	54	80
Szmuda T, et al. doi:10.1002/rmv.2132	Video	4	Government or health care	DISCERN	40.3	54	75
Szmuda T, et al. doi:10.1002/rmv.2132	Video	7	Government or health care	DISCERN	27.9	37	75
Szmuda T, et al. doi:10.1002/rmv.2132	Video	7	Government or health care	DISCERN	38.7	52	75
Szmuda T, et al. doi:10.1002/rmv.2132	Video	53	Academic	DISCERN	37.6	50	75
Szmuda T, et al. doi:10.1002/rmv.2132	Video	66	News	DISCERN	27.9	37	75
Li HO, et al. doi:10.1136/bmjgh-2020-002604	Video	7	Government or health care	JAMA	2.71	68	4
Li HO, et al. doi:10.1136/bmjgh-2020-002604	Video	10	News	JAMA	1.5	38	4
Li HO, et al. doi:10.1136/bmjgh-2020-002604	Video	8	News	JAMA	1.63	41	4
Li HO, et al. doi:10.1136/bmjgh-2020-002604	Video	30	News	JAMA	2.73	68	4
Li HO, et al. doi:10.1136/bmjgh-2020-002604	Video	9	Consumer, patient or independent user	JAMA	1.5	38	4
Li HO, et al. doi:10.1136/bmjgh-2020-002604	Video	3	News	JAMA	2	50	4
Li HO, et al. doi:10.1136/bmjgh-2020-002604	Video	2	Academic	JAMA	1	25	4
Li HO, et al. doi:10.1136/bmjgh-2020-002604	Video	7	Government or health care	CSS	3.14	63	5
Li HO, et al. doi:10.1136/bmjgh-2020-002604	Video	10	News	CSS	2.5	50	5
Li HO, et al. doi:10.1136/bmjgh-2020-002604	Video	8	News	CSS	2	40	5
Li HO, et al. doi:10.1136/bmjgh-2020-002604	Video	30	News	CSS	2.53	51	5
Li HO, et al. doi:10.1136/bmjgh-2020-002604	Video	9	Consumer, patient or independent user	CSS	1.12	22	5
Li HO, et al. doi:10.1136/bmjgh-2020-002604	Video	3	News	CSS	1.33	27	5
Li HO, et al. doi:10.1136/bmjgh-2020-002604	Video	2	Academic	CSS	3.5	70	5
Li HO, et al. doi:10.1136/bmjgh-2020-002604	Video	7	Government or health care	DISCERN	4.57	91	5
Li HO, et al. doi:10.1136/bmjgh-2020-002604	Video	10	News	DISCERN	2	40	5
Li HO, et al. doi:10.1136/bmjgh-2020-002604	Video	8	News	DISCERN	2.38	48	5
Li HO, et al. doi:10.1136/bmjgh-2020-002604	Video	30	News	DISCERN	3.13	63	5
Li HO, et al. doi:10.1136/bmjgh-2020-002604	Video	9	Consumer, patient or independent user	DISCERN	2.12	42	5
Li HO, et al. doi:10.1136/bmjgh-2020-002604	Video	3	News	DISCERN	2.33	47	5
Li HO, et al. doi:10.1136/bmjgh-2020-002604	Video	2	Academic	DISCERN	3	60	5
Moon H & Lee GH. doi: 10.2196/20775	Video	15	Consumer, patient or independent user	GQS	2	40	5
Moon H & Lee GH. doi: 10.2196/20775	Video	35	News	GQS	3	60	5
Moon H & Lee GH. doi: 10.2196/20775	Video	8	Government or health care	GQS	3.5	70	5
Moon H & Lee GH. doi: 10.2196/20775	Video	8	Government or health care	GQS	4	80	5
Moon H & Lee GH. doi: 10.2196/20775	Video	15	Consumer, patient or independent user	JAMA	2	50	4
Moon H & Lee GH. doi: 10.2196/20775	Video	35	News	JAMA	3	75	4
Moon H & Lee GH. doi: 10.2196/20775	Video	8	Government or health care	JAMA	2.5	63	4
Moon H & Lee GH. doi: 10.2196/20775	Video	8	Government or health care	JAMA	4	100	4
Moon H & Lee GH. doi: 10.2196/20775	Video	15	Consumer, patient or independent user	TCCI	3	60	5
Moon H & Lee GH. doi: 10.2196/20775	Video	35	News	TCCI	5	100	5
Moon H & Lee GH. doi: 10.2196/20775	Video	8	Government or health care	TCCI	3	60	5
Moon H & Lee GH. doi: 10.2196/20775	Video	8	Government or health care	TCCI	5	100	5
Moon H & Lee GH. doi: 10.2196/20775	Video	15	Consumer, patient or independent user	MICI	5	20	25
Moon H & Lee GH. doi: 10.2196/20775	Video	35	News	MICI	5	20	25
Moon H & Lee GH. doi: 10.2196/20775	Video	8	Government or health care	MICI	7	28	25
Moon H & Lee GH. doi: 10.2196/20775	Video	8	Government or health care	MICI	5	20	25
Moon H & Lee GH. doi: 10.2196/20775	Video	15	Consumer, patient or independent user	DISCERN	2	40	5
Moon H & Lee GH. doi: 10.2196/20775	Video	35	News	DISCERN	4	80	5
Moon H & Lee GH. doi: 10.2196/20775	Video	8	Government or health care	DISCERN	4.5	90	5
Moon H & Lee GH. doi: 10.2196/20775	Video	8	Government or health care	DISCERN	5	100	5
Yuksel B & Cakmak K. doi: 10.1002/ijgo.13246	Video	45	Other categorization	MICI	5.3	21	25
Yuksel B & Cakmak K. doi: 10.1002/ijgo.13246	Video	45	Other categorization	DISCERN	2.9	58	5
Yuksel B & Cakmak K. doi: 10.1002/ijgo.13246	Video	15	Consumer, patient or independent user	DISCERN	1.6	32	5
Yuksel B & Cakmak K. doi: 10.1002/ijgo.13246	Video	16	News	DISCERN	1.9	38	5
Khatri P, et al.doi: 10.1016/j.tmaid.2020.101636	Video	47	Other categorization	MICI	6.71	27	25
Khatri P, et al.doi: 10.1016/j.tmaid.2020.101636	Video	21	Other categorization	MICI	6.28	25	25
Khatri P, et al.doi: 10.1016/j.tmaid.2020.101636	Video	47	Other categorization	DISCERN	3.12	62	5
Khatri P, et al.doi: 10.1016/j.tmaid.2020.101636	Video	21	Other categorization	DISCERN	3.25	65	5
Khatri P, et al.doi: 10.1016/j.tmaid.2020.101636	Video	2	Other categorization	DISCERN	0	0	5
Khatri P, et al.doi: 10.1016/j.tmaid.2020.101636	Video	7	Other categorization	DISCERN	0	0	5

## Sheet: Total sample scores
Publication_specific	Type	Websites (n)	Score	Instrument	Mean score	Maximum acheivable score
Fan KS, et al. doi:10.1136/bmjopen-2020-040487	Text-based	321	49	EQIP	17.78	36
Fan KS, et al. doi:10.1136/bmjopen-2020-040487	Text-based	321	67	JAMA	2.69	4
Fan KS, et al. doi:10.1136/bmjopen-2020-040487	Text-based	321	48	DISCERN	38	80
Szmuda T, et al. doi:10.1002/rmv.2132	Video	137	42	DISCERN	31.3	75
Moon H & Lee GH. doi: 10.2196/20775	Video	66	60	GQS	3	5
Moon H & Lee GH. doi: 10.2196/20775	Video	66	75	JAMA	3	4
Moon H & Lee GH. doi: 10.2196/20775	Video	66	100	TCCI	5	5
Moon H & Lee GH. doi: 10.2196/20775	Video	66	20	MICI	5	25
Moon H & Lee GH. doi: 10.2196/20775	Video	66	80	DISCERN	4	5
Cuan-Baltazar JY, et al. doi:10.2196/18444	Text-based	110	36	DISCERN	28.91	80
Cuan-Baltazar JY, et al. doi:10.2196/18444	Text-based	110	32	JAMA	1.28	4
Jayasinghe R, et al. doi: 10.1016/j.pec.2020.08.001	Text-based	84	62	DISCERN	49.5	80
Jayasinghe R, et al. doi: 10.1016/j.pec.2020.08.001	Text-based	84	80	LIDA	84	105
Kruse J, et al. doi:10.1016/j.ajic.2020.11.023	Text-based	145	83	PEMAT U	83	100
Kruse J, et al. doi:10.1016/j.ajic.2020.11.023	Text-based	145	41	PEMAT A	41	100

## Sheet: Completeness prevalence 
Publication	Websites (n)	Category	Subcategory	Original category (as reported)	Percent
Kruse J, et al. doi:10.1016/j.ajic.2020.11.023	141	General	Disease definition, timeframe and anatomy	Definition of COVID-19	86
Kruse J, et al. doi:10.1016/j.ajic.2020.11.023	141	General	Disease definition, timeframe and anatomy	Timeframe of illness	55
Kruse J, et al. doi:10.1016/j.ajic.2020.11.023	141	Prevention	Physical distancing, quarantine and isolation	Exposure self-isolate 14 days	37
Kruse J, et al. doi:10.1016/j.ajic.2020.11.023	141	Symptoms	Fever and chills	Fever	98
Kruse J, et al. doi:10.1016/j.ajic.2020.11.023	141	Symptoms	Respiratory symptoms	Cough	95
Kruse J, et al. doi:10.1016/j.ajic.2020.11.023	141	Symptoms	Respiratory symptoms	Shortness of breath	94
Kruse J, et al. doi:10.1016/j.ajic.2020.11.023	141	Symptoms	Respiratory symptoms	Sore throat	62
Kruse J, et al. doi:10.1016/j.ajic.2020.11.023	141	Symptoms	Pain and headache	Myalgia	58
Kruse J, et al. doi:10.1016/j.ajic.2020.11.023	141	Symptoms	Loss of smell or taste	Anosmia (loss of smell)	54
Kruse J, et al. doi:10.1016/j.ajic.2020.11.023	141	Symptoms	Loss of smell or taste	Ageusia (loss of taste)	53
Kruse J, et al. doi:10.1016/j.ajic.2020.11.023	141	Symptoms	Pain and headache	Headache	46
Kruse J, et al. doi:10.1016/j.ajic.2020.11.023	141	Symptoms	Fever and chills	Chills	44
Kruse J, et al. doi:10.1016/j.ajic.2020.11.023	141	Symptoms	Gastrointestinal symptoms	Diarrhea	35
Kruse J, et al. doi:10.1016/j.ajic.2020.11.023	141	Symptoms	Fatigue	Fatigue	30
Kruse J, et al. doi:10.1016/j.ajic.2020.11.023	141	Symptoms	Gastrointestinal symptoms	Nausea/vomiting	29
Kruse J, et al. doi:10.1016/j.ajic.2020.11.023	141	Symptoms	Respiratory symptoms	Rhinorrhea	29
Kruse J, et al. doi:10.1016/j.ajic.2020.11.023	141	Symptoms	Respiratory symptoms	Nasal congestion	25
Kruse J, et al. doi:10.1016/j.ajic.2020.11.023	141	Testing	Screening, tests and diagnosis [general]	Viral test	79
Kruse J, et al. doi:10.1016/j.ajic.2020.11.023	141	Testing	When and how to schedule a test	Where can a test be obtained	58
Kruse J, et al. doi:10.1016/j.ajic.2020.11.023	141	Testing	When and how to schedule a test	How to schedule a test	55
Kruse J, et al. doi:10.1016/j.ajic.2020.11.023	141	Testing	Screening, tests and diagnosis [general]	Antibody test	41
Kruse J, et al. doi:10.1016/j.ajic.2020.11.023	141	Testing	Accuracy and interpretation of test	What does a positive test mean	26
Kruse J, et al. doi:10.1016/j.ajic.2020.11.023	141	Testing	Accuracy and interpretation of test	What does a negative test mean	21
Kruse J, et al. doi:10.1016/j.ajic.2020.11.023	141	Prevention	Transmission, Prevention [general]	Close contact (<6 feet)	71
Kruse J, et al. doi:10.1016/j.ajic.2020.11.023	141	Prevention	Transmission, Prevention [general]	Respiratory spread	68
Kruse J, et al. doi:10.1016/j.ajic.2020.11.023	141	Prevention	Transmission, Prevention [general]	Asymptomatic spread	16
Kruse J, et al. doi:10.1016/j.ajic.2020.11.023	141	Prevention	Handwashing/hand hygiene	Hand hygiene	95
Kruse J, et al. doi:10.1016/j.ajic.2020.11.023	141	Prevention	Physical distancing, quarantine and isolation	Maintain Physical distancing	89
Kruse J, et al. doi:10.1016/j.ajic.2020.11.023	141	Prevention	Disinfect/clean surfaces	Disinfect high tough surfaces	79
Kruse J, et al. doi:10.1016/j.ajic.2020.11.023	141	Prevention	Respiratory hygiene and avoid touching face	Respiratory hygiene and avoid touching face	77
Kruse J, et al. doi:10.1016/j.ajic.2020.11.023	141	Prevention	Face mask/covering	Face coverings	75
Kruse J, et al. doi:10.1016/j.ajic.2020.11.023	141	Prevention	Handwashing/hand hygiene	How to wash hands	68
Kruse J, et al. doi:10.1016/j.ajic.2020.11.023	141	Prevention	Physical distancing, quarantine and isolation	Define Physical distancing	66
Kruse J, et al. doi:10.1016/j.ajic.2020.11.023	141	Prevention	Face mask/covering	Description on proper use of masks	38
Kruse J, et al. doi:10.1016/j.ajic.2020.11.023	141	Treatment	Contact with health care	Contact your health care provider	97
Kruse J, et al. doi:10.1016/j.ajic.2020.11.023	141	Prevention	Physical distancing, quarantine and isolation	Stay home/indoors except to get medical care	72
Kruse J, et al. doi:10.1016/j.ajic.2020.11.023	141	Treatment	Track symptoms	Track your symptoms	55
Kruse J, et al. doi:10.1016/j.ajic.2020.11.023	141	Prevention	Physical distancing, quarantine and isolation	Separate yourself from other people	50
Kruse J, et al. doi:10.1016/j.ajic.2020.11.023	141	Prevention	Physical distancing, quarantine and isolation	Define quarantine	29
Kruse J, et al. doi:10.1016/j.ajic.2020.11.023	141	Prevention	Physical distancing, quarantine and isolation	Define isolation	20
Kruse J, et al. doi:10.1016/j.ajic.2020.11.023	141	Treatment	Contact with health care	Emergency warning signs to seek care immediately	62
Kruse J, et al. doi:10.1016/j.ajic.2020.11.023	141	Treatment	Contact with health care	Emergency: trouble breathing	43
Kruse J, et al. doi:10.1016/j.ajic.2020.11.023	141	Treatment	Contact with health care	Emergency: persistent chest pain	30
Kruse J, et al. doi:10.1016/j.ajic.2020.11.023	141	Treatment	Contact with health care	Emergency: inability to stay awake	28
Kruse J, et al. doi:10.1016/j.ajic.2020.11.023	141	Treatment	Contact with health care	Emergency: bluish lips or face	24
Kruse J, et al. doi:10.1016/j.ajic.2020.11.023	141	Prevention	Physical distancing, quarantine and isolation	Three days without fever	15
Kruse J, et al. doi:10.1016/j.ajic.2020.11.023	141	Prevention	Physical distancing, quarantine and isolation	Ten days since symptoms first appeared and improving	11
Kruse J, et al. doi:10.1016/j.ajic.2020.11.023	141	Prevention	Physical distancing, quarantine and isolation	Ten days since positive test if asymptomatic	8
Kruse J, et al. doi:10.1016/j.ajic.2020.11.023	141	Risk groups	Older persons	Elderly (>65 years old)	63
Kruse J, et al. doi:10.1016/j.ajic.2020.11.023	141	Risk groups	Long-term or chronic diseases/need of long-term care	Serious heart conditions	52
Kruse J, et al. doi:10.1016/j.ajic.2020.11.023	141	Risk groups	Long-term or chronic diseases/need of long-term care	Chronic lung disease	47
Kruse J, et al. doi:10.1016/j.ajic.2020.11.023	141	Risk groups	Long-term or chronic diseases/need of long-term care	Diabetes	46
Kruse J, et al. doi:10.1016/j.ajic.2020.11.023	141	Risk groups	Immunocompromised/cancer/transplantation	Immunocompromised	35
Kruse J, et al. doi:10.1016/j.ajic.2020.11.023	141	Risk groups	Immunocompromised/cancer/transplantation	Cancer patients	29
Kruse J, et al. doi:10.1016/j.ajic.2020.11.023	141	Risk groups	Immunocompromised/cancer/transplantation	Chronic immune weakening medications	23
Kruse J, et al. doi:10.1016/j.ajic.2020.11.023	141	Risk groups	Immunocompromised/cancer/transplantation	Immune deficiencies	22
Kruse J, et al. doi:10.1016/j.ajic.2020.11.023	141	Risk groups	Pregnancy	Pregnancy	16
Kruse J, et al. doi:10.1016/j.ajic.2020.11.023	141	Risk groups	Immunocompromised/cancer/transplantation	Transplant patients	16
Kruse J, et al. doi:10.1016/j.ajic.2020.11.023	141	Risk groups	Obesity	Obesity	15
Kruse J, et al. doi:10.1016/j.ajic.2020.11.023	141	Risk groups	Long-term or chronic diseases/need of long-term care	Chronic kidney disease	15
Kruse J, et al. doi:10.1016/j.ajic.2020.11.023	141	Risk groups	Long-term or chronic diseases/need of long-term care	Asthma	14
Kruse J, et al. doi:10.1016/j.ajic.2020.11.023	141	Risk groups	Long-term or chronic diseases/need of long-term care	Long term care facility patients	11
Kruse J, et al. doi:10.1016/j.ajic.2020.11.023	141	Risk groups	Poorly controlled HIV/AIDS	Poorly controlled HIV/AIDS	9
Kruse J, et al. doi:10.1016/j.ajic.2020.11.023	141	Risk groups	Long-term or chronic diseases/need of long-term care	Liver disease	8
Kruse J, et al. doi:10.1016/j.ajic.2020.11.023	141	Risk groups	Long-term or chronic diseases/need of long-term care	Dialysis	8
Hernández-García I, Giménez-Júlvez T. doi: 10.2196/18717	80	Prevention	Handwashing/hand hygiene	Wash your hands frequently	81
Hernández-García I, Giménez-Júlvez T. doi: 10.2196/18717	80	Prevention	Physical distancing, quarantine and isolation	Maintain at least 1 meter distance	70
Hernández-García I, Giménez-Júlvez T. doi: 10.2196/18717	80	Prevention	Respiratory hygiene and avoid touching face	Cover your mouth and nose when you cough or sneeze	68
Hernández-García I, Giménez-Júlvez T. doi: 10.2196/18717	80	Prevention	Respiratory hygiene and avoid touching face	Avoid touching eyes, nose, and mouth	55
Hernández-García I, Giménez-Júlvez T. doi: 10.2196/18717	80	Prevention	Face mask/covering	Wear a mask if you are coughing or sneezing	49
Hernández-García I, Giménez-Júlvez T. doi: 10.2196/18717	80	Treatment	Contact with health care	If you develop fever, cough, and difficulty breathing, seek medical advice	46
Hernández-García I, Giménez-Júlvez T. doi: 10.2196/18717	80	Prevention	Face mask/covering	If you are healthy, wear a mask if you are taking care of a person with suspected COVID-19	46
Hernández-García I, Giménez-Júlvez T. doi: 10.2196/18717	80	Prevention	Physical distancing, quarantine and isolation	Stay home/indoors if you feel unwell	33
Taylor-Phillips S, et al. doi: 10.1136/ bmjopen-2020-042453	27	Testing	Testing methods and manufacturers	Explanation whether the test is antibody or molecular	98
Taylor-Phillips S, et al. doi: 10.1136/ bmjopen-2020-042453	27	Testing	When and how to schedule a test	When you should take the test	76
Taylor-Phillips S, et al. doi: 10.1136/ bmjopen-2020-042453	27	Testing	Testing methods and manufacturers	Name of manufacturer of test	22
Taylor-Phillips S, et al. doi: 10.1136/ bmjopen-2020-042453	27	Testing	Accuracy and interpretation of test	Sensitivity of test	63
Taylor-Phillips S, et al. doi: 10.1136/ bmjopen-2020-042453	27	Testing	Accuracy and interpretation of test	Specificity of test	51
Taylor-Phillips S, et al. doi: 10.1136/ bmjopen-2020-042453	27	Testing	Accuracy and interpretation of test	Sample size test accuracy is based on	12
Taylor-Phillips S, et al. doi: 10.1136/ bmjopen-2020-042453	27	Testing	Accuracy and interpretation of test	Positive and negative predictive value of test	12
Taylor-Phillips S, et al. doi: 10.1136/ bmjopen-2020-042453	27	Prevention	Physical distancing, quarantine and isolation	Test positive of molecular test should self-isolate	39
Taylor-Phillips S, et al. doi: 10.1136/ bmjopen-2020-042453	27	Testing	Accuracy and interpretation of test	Test negative of molecular test may still have the disease	35
Taylor-Phillips S, et al. doi: 10.1136/ bmjopen-2020-042453	27	General	Disease definition, timeframe and anatomy	Positive antibody test does not infer immunity in future infections	67
Fan KS, et al. doi:10.1136/bmjopen-2020-040487	321	Prevention	Physical distancing, quarantine and isolation	Physical isolation	64
Fan KS, et al. doi:10.1136/bmjopen-2020-040487	321	Prevention	Physical distancing, quarantine and isolation	Physical distancing	53
Fan KS, et al. doi:10.1136/bmjopen-2020-040487	321	Prevention	Physical distancing, quarantine and isolation	Stay home/indoors	49
Fan KS, et al. doi:10.1136/bmjopen-2020-040487	321	Prevention	Disinfect/clean surfaces	Desinfecting and cleaning surfaces	42
Fan KS, et al. doi:10.1136/bmjopen-2020-040487	321	Treatment	Medical treatment	Antiviral drugs	17
Fan KS, et al. doi:10.1136/bmjopen-2020-040487	321	Treatment	Medical treatment	Hydroxychloroquine or chloroquine	10
Fan KS, et al. doi:10.1136/bmjopen-2020-040487	321	Treatment	Medical treatment	Non- steroidal antiinflammatory drugs	8
Fan KS, et al. doi:10.1136/bmjopen-2020-040487	321	Treatment	Medical treatment	Oxygen	10
Fan KS, et al. doi:10.1136/bmjopen-2020-040487	321	Treatment	Medical treatment	Ventilation	10
Fan KS, et al. doi:10.1136/bmjopen-2020-040487	321	Treatment	Medical treatment	Fluids	10
Rachul C, et al. doi: 10.1136/ bmjopen-2020-040989	227	Prevention	Diet, vitamins and supplements	Vitamin C	35
Rachul C, et al. doi: 10.1136/ bmjopen-2020-040989	227	Prevention	Sleep, stress reduction and exercise	Sleep	34
Rachul C, et al. doi: 10.1136/ bmjopen-2020-040989	227	Prevention	Diet, vitamins and supplements	Diet	34
Rachul C, et al. doi: 10.1136/ bmjopen-2020-040989	227	Prevention	Sleep, stress reduction and exercise	Exercise	31
Rachul C, et al. doi: 10.1136/ bmjopen-2020-040989	227	Prevention	Diet, vitamins and supplements	Zinc	27
Rachul C, et al. doi: 10.1136/ bmjopen-2020-040989	227	Prevention	Diet, vitamins and supplements	Fruits and vegetables	26
Rachul C, et al. doi: 10.1136/ bmjopen-2020-040989	227	Prevention	Sleep, stress reduction and exercise	Stress reduction	24
Rachul C, et al. doi: 10.1136/ bmjopen-2020-040989	227	Prevention	Diet, vitamins and supplements	Vitamin D	23
Rachul C, et al. doi: 10.1136/ bmjopen-2020-040989	227	Prevention	Diet, vitamins and supplements	Garlic	22
Rachul C, et al. doi: 10.1136/ bmjopen-2020-040989	227	Prevention	Diet, vitamins and supplements	Herbs and spices	21
Rachul C, et al. doi: 10.1136/ bmjopen-2020-040989	227	Prevention	Diet, vitamins and supplements	Keep hydrated	18
Rachul C, et al. doi: 10.1136/ bmjopen-2020-040989	227	Prevention	Diet, vitamins and supplements	Tea	15
Rachul C, et al. doi: 10.1136/ bmjopen-2020-040989	227	Prevention	Diet, vitamins and supplements	Avoid fat, sugar, processed foods	15
Rachul C, et al. doi: 10.1136/ bmjopen-2020-040989	227	Prevention	Diet, vitamins and supplements	Ginger	15
Rachul C, et al. doi: 10.1136/ bmjopen-2020-040989	227	Prevention	Diet, vitamins and supplements	Probiotics and prebiotics	15
Rachul C, et al. doi: 10.1136/ bmjopen-2020-040989	227	Prevention	Diet, vitamins and supplements	Supplements and vitamins	15
Rachul C, et al. doi: 10.1136/ bmjopen-2020-040989	227	Prevention	Limited alcohol consumption and smoking cessation	Limit alcohol	13
Rachul C, et al. doi: 10.1136/ bmjopen-2020-040989	227	Prevention	Diet, vitamins and supplements	Tumeric	13
Rachul C, et al. doi: 10.1136/ bmjopen-2020-040989	227	Prevention	Diet, vitamins and supplements	Vitamin A	12
Rachul C, et al. doi: 10.1136/ bmjopen-2020-040989	227	Prevention	Diet, vitamins and supplements	Elderberry	11
Rachul C, et al. doi: 10.1136/ bmjopen-2020-040989	227	Prevention	Limited alcohol consumption and smoking cessation	Quit smoking	10
Rachul C, et al. doi: 10.1136/ bmjopen-2020-040989	227	Prevention	Diet, vitamins and supplements	Minerals	10
Jayasinghe R, et al. doi: 10.1016/j.pec.2020.08.001	84	Symptoms	Respiratory symptoms	Respiratory symptoms	93
Jayasinghe R, et al. doi: 10.1016/j.pec.2020.08.001	84	Symptoms	Symptoms [general]	Non-respiratory symptoms	77
Jayasinghe R, et al. doi: 10.1016/j.pec.2020.08.001	84	Symptoms	Symptoms [general]	Alarming symptoms	63
Jayasinghe R, et al. doi: 10.1016/j.pec.2020.08.001	84	Treatment	Contact with health care	When to seek medical advice	81
Jayasinghe R, et al. doi: 10.1016/j.pec.2020.08.001	84	Risk groups	Risk groups [general]	Risk factors	77
Jayasinghe R, et al. doi: 10.1016/j.pec.2020.08.001	84	Risk groups	Risk groups [general]	Advice for high-risk groups	50
Jayasinghe R, et al. doi: 10.1016/j.pec.2020.08.001	84	Testing	Testing methods and manufacturers	Screening methods	56
Jayasinghe R, et al. doi: 10.1016/j.pec.2020.08.001	84	Testing	Screening, tests and diagnosis [general]	Investigations	71
Jayasinghe R, et al. doi: 10.1016/j.pec.2020.08.001	84	Treatment	Medical treatment	Treatment options	51
Jayasinghe R, et al. doi: 10.1016/j.pec.2020.08.001	84	Treatment	Medical treatment	Benefits of treatment	34
Jayasinghe R, et al. doi: 10.1016/j.pec.2020.08.001	84	Treatment	Medical treatment	Risks of treatment	31
Jayasinghe R, et al. doi: 10.1016/j.pec.2020.08.001	84	Treatment	Medical treatment	Effects of no treatment	29
Jayasinghe R, et al. doi: 10.1016/j.pec.2020.08.001	84	General	Outcome and prognosis	Complications	33
Jayasinghe R, et al. doi: 10.1016/j.pec.2020.08.001	84	General	Outcome and prognosis	Prognosis	44
Jayasinghe R, et al. doi: 10.1016/j.pec.2020.08.001	84	General	Psychological aspects	Effects on quality of life	36
Jayasinghe R, et al. doi: 10.1016/j.pec.2020.08.001	84	Prevention	Handwashing/hand hygiene	Hand washing	80
Jayasinghe R, et al. doi: 10.1016/j.pec.2020.08.001	84	Prevention	Physical distancing, quarantine and isolation	Isolation	76
Jayasinghe R, et al. doi: 10.1016/j.pec.2020.08.001	84	Prevention	Physical distancing, quarantine and isolation	Quarantine	61
Jayasinghe R, et al. doi: 10.1016/j.pec.2020.08.001	84	Prevention	Physical distancing, quarantine and isolation	Physical distancing	87
Szmuda T, et al. doi: 10.1002/rmv.2132	137	Prevention	Transmission, Prevention [general]	Prevention	55
Szmuda T, et al. doi: 10.1002/rmv.2132	137	Symptoms	Symptoms [general]	Symptoms	49
Szmuda T, et al. doi: 10.1002/rmv.2132	137	General	Prevalence and causes	Spread of virus	46
Szmuda T, et al. doi: 10.1002/rmv.2132	137	General	Disease definition, timeframe and anatomy	SARS mention	36
Szmuda T, et al. doi: 10.1002/rmv.2132	137	General	Disease definition, timeframe and anatomy	Zoonosis nature	36
Szmuda T, et al. doi: 10.1002/rmv.2132	137	General	Outcome and prognosis	Prognosis	36
Szmuda T, et al. doi: 10.1002/rmv.2132	137	Risk groups	Risk groups [general]	At-risk population	32
Szmuda T, et al. doi: 10.1002/rmv.2132	137	Treatment	Treatment, management and outcomes [general]	Management	32
Szmuda T, et al. doi: 10.1002/rmv.2132	137	General	Prevalence and causes	Causes	28
Szmuda T, et al. doi: 10.1002/rmv.2132	137	Prevention	Vaccine	Vaccine	27
Szmuda T, et al. doi: 10.1002/rmv.2132	137	General	Disease definition, timeframe and anatomy	Incubation period	20
Szmuda T, et al. doi: 10.1002/rmv.2132	137	Testing	Screening, tests and diagnosis [general]	Diagnosis	13
Szmuda T, et al. doi: 10.1002/rmv.2132	137	General	Disease definition, timeframe and anatomy	Anatomy	12
Szmuda T, et al. doi: 10.1002/rmv.2132	137	Testing	Screening, tests and diagnosis [general]	Radiological findings	5
Hernández-García I, Giménez-Júlvez T. doi:10.3390/ijerph17134671	129	Prevention	Handwashing/hand hygiene	Hand washing	71
Hernández-García I, Giménez-Júlvez T. doi:10.3390/ijerph17134671	129	Prevention	Respiratory hygiene and avoid touching face	Respiratory hygiene and avoid touching face	53
Hernández-García I, Giménez-Júlvez T. doi:10.3390/ijerph17134671	129	Prevention	Physical distancing, quarantine and isolation	Physical distancing	52
Hernández-García I, Giménez-Júlvez T. doi:10.3390/ijerph17134671	129	Prevention	Respiratory hygiene and avoid touching face	Avoid touching eyes, nose, and mouth	31
Moon H & Lee GH. doi: 10.2196/20775	66	General	Prevalence and causes	Prevalence	67
Moon H & Lee GH. doi: 10.2196/20775	66	Prevention	Transmission, Prevention [general]	Transmission and precautionary measures	74
Moon H & Lee GH. doi: 10.2196/20775	66	Symptoms	Symptoms [general]	Signs and symptoms	47
Moon H & Lee GH. doi: 10.2196/20775	66	Testing	Screening, tests and diagnosis [general]	Testing	45
Moon H & Lee GH. doi: 10.2196/20775	66	Treatment	Treatment, management and outcomes [general]	Treatment and outcome	36
Yuksel B, Cakmak, K. doi: 10.1002/ijgo.13246	76	General	Prevalence and causes	Prevalence	36
Yuksel B, Cakmak, K. doi: 10.1002/ijgo.13246	76	Prevention	Transmission, Prevention [general]	Transmission and precautionary measures	91
Yuksel B, Cakmak, K. doi: 10.1002/ijgo.13246	76	Symptoms	Symptoms [general]	Clinical symptoms	71
Yuksel B, Cakmak, K. doi: 10.1002/ijgo.13246	76	Testing	Screening, tests and diagnosis [general]	Screening and tests	20
Yuksel B, Cakmak, K. doi: 10.1002/ijgo.13246	76	Treatment	Treatment, management and outcomes [general]	Treatment and outcome	49
D’Souza RS, et al. doi: 10.1080/17441692.2020.1761426	89	General	Prevalence and causes	Prevalence	73
D’Souza RS, et al. doi: 10.1080/17441692.2020.1761426	89	Prevention	Transmission, Prevention [general]	Mechanism of transmission	37
D’Souza RS, et al. doi: 10.1080/17441692.2020.1761426	89	Symptoms	Symptoms [general]	Clinical symptoms	58
D’Souza RS, et al. doi: 10.1080/17441692.2020.1761426	89	Testing	Screening, tests and diagnosis [general]	Screening and tests	15
D’Souza RS, et al. doi: 10.1080/17441692.2020.1761426	89	Treatment	Treatment, management and outcomes [general]	Treatment	38
D’Souza RS, et al. doi: 10.1080/17441692.2020.1761426	89	General	Outcome and prognosis	Outcomes/prognosis	79
Basch C, et al. doi: 10.2196/18807	100	Prevention	Handwashing/hand hygiene	Hand hygiene	26
Basch C, et al. doi: 10.2196/18807	100	Prevention	Physical distancing, quarantine and isolation	Avoid close contact with ill persons	31
Basch C, et al. doi: 10.2196/18807	100	Prevention	Physical distancing, quarantine and isolation	Stay home/indoors when ill	29
Basch C, et al. doi: 10.2196/18807	100	Prevention	Respiratory hygiene and avoid touching face	Cover cough/sneeze with tissue, throw tissue away	14
Basch C, et al. doi: 10.2196/18807	100	Prevention	Face mask/covering	Use facemask for protecting others when ill	2
Basch C, et al. doi: 10.2196/18807	100	Prevention	Disinfect/clean surfaces	Desinfecting and cleaning surfaces	16
Basch C, et al. doi: 10.2196/18807	100	General	Outcome and prognosis	Mentions death	84
Basch C, et al. doi: 10.2196/18807	100	General	Psychological aspects	Suggest anxiety or fear	79
Basch C, et al. doi: 10.2196/18807	100	Symptoms	Respiratory symptoms	Cough	37
Basch C, et al. doi: 10.2196/18807	100	Symptoms	Respiratory symptoms	Shortness of breath	26
Basch C, et al. doi: 10.2196/18807	100	Symptoms	Fever and chills	Fever	43
Basch C, et al. doi: 10.2196/18807	100	Prevention	Transmission, Prevention [general]	Modes of transmission	42
Basch C, et al. doi: 10.2196/18807	100	General	Disease definition, timeframe and anatomy	Incubation period	47
Basch C, et al. doi: 10.2196/18807	100	Treatment	Treatment, management and outcomes [general]	Treatment	21
Basch C, et al. doi: 10.2196/18807	100	Prevention	Physical distancing, quarantine and isolation	Quarantine	89
Basch C, et al. doi: 10.2196/18807	100	Prevention	Physical distancing, quarantine and isolation	Stay indoors	39
Basch C, et al. doi: 10.2196/18807	100	Prevention	Physical distancing, quarantine and isolation	Restrict travel	84
Basch CE, et al. doi: 10.2196/19145	100	Prevention	Physical distancing, quarantine and isolation	Stay indoors	42
Basch CE, et al. doi: 10.2196/19145	100	Prevention	Handwashing/hand hygiene	Hand hygiene	44
Basch CE, et al. doi: 10.2196/19145	100	Prevention	Physical distancing, quarantine and isolation	Avoid close contact with ill persons	18
Basch CE, et al. doi: 10.2196/19145	100	Prevention	Physical distancing, quarantine and isolation	Stay home/indoors when ill	44
Basch CE, et al. doi: 10.2196/19145	100	Prevention	Respiratory hygiene and avoid touching face	Cover cough/sneeze with tissue, throw tissue away	24
Basch CE, et al. doi: 10.2196/19145	100	Prevention	Face mask/covering	Use facemask when caring for the ill	8
Basch CE, et al. doi: 10.2196/19145	100	Prevention	Face mask/covering	Use facemask for protecting others when ill	4
Basch CE, et al. doi: 10.2196/19145	100	Prevention	Disinfect/clean surfaces	Desinfecting and cleaning surfaces	15
Khatri P, et al. doi: 10.1016/j.tmaid.2020.101636	68	General	Prevalence and causes	Prevalence	57
Khatri P, et al. doi: 10.1016/j.tmaid.2020.101636	68	Prevention	Transmission, Prevention [general]	Transmission	88
Khatri P, et al. doi: 10.1016/j.tmaid.2020.101636	68	Symptoms	Symptoms [general]	Clinical symptoms	57
Khatri P, et al. doi: 10.1016/j.tmaid.2020.101636	68	Testing	Screening, tests and diagnosis [general]	Screening	40
Khatri P, et al. doi: 10.1016/j.tmaid.2020.101636	68	Treatment	Treatment, management and outcomes [general]	Treatment and outcome	68
Hernández-García I, Giménez-Júlvez T. doi: 10.3390/ijerph17218228	120	Prevention	Handwashing/hand hygiene	Wash your hands frequently	92
Hernández-García I, Giménez-Júlvez T. doi: 10.3390/ijerph17218228	120	Prevention	Respiratory hygiene and avoid touching face	Cover your mouth and nose when you cough or sneeze	83
Hernández-García I, Giménez-Júlvez T. doi: 10.3390/ijerph17218228	120	Prevention	Respiratory hygiene and avoid touching face	Avoid touching eyes, nose, and mouth	68
Hernández-García I, Giménez-Júlvez T. doi: 10.3390/ijerph17218228	120	Prevention	Physical distancing, quarantine and isolation	Maintain at least 1 meter distance	67
Hernández-García I, Giménez-Júlvez T. doi: 10.3390/ijerph17218228	120	Treatment	Contact with health care	If you develop fever, cough, and difficulty breathing, seek medical advice	63
Hernández-García I, Giménez-Júlvez T. doi: 10.3390/ijerph17218228	120	Prevention	Physical distancing, quarantine and isolation	Stay home/indoors if you feel unwell	46

## Sheet: Subsample readability FRE
Publication	Websites (n)	Source	Score
Basch CH, et al. 10.1017/dmp.2020.151	47	Commercial	49
Basch CH, et al. 10.1017/dmp.2020.151	53	Non-commercial	44.1
Worall AP, et al. 10.1186/s12889-020-09710-5	127	Government or health care	48.5
Worall AP, et al. 10.1186/s12889-020-09710-5	11	Academic	44.8
Worall AP, et al. 10.1186/s12889-020-09710-5	69	Other categorization	53.3
Worall AP, et al. 10.1186/s12889-020-09710-5	33	Other categorization	47.52

## Sheet: Subsample readability grade
Publication	Websites (n)	Source	Instrument	Score
Basch CH, et al. doi: 10.1017/dmp.2020.151	47	Commercial	FKGL	9.9
Basch CH, et al. doi: 10.1017/dmp.2020.151	53	Non-commercial	FKGL	10.1
Basch CH, et al. doi: 10.1017/dmp.2020.151	47	Commercial	GFI	10.9
Basch CH, et al. doi: 10.1017/dmp.2020.151	53	Non-commercial	GFI	10.2
Basch CH, et al. doi: 10.1017/dmp.2020.151	47	Commercial	CLI	11.5
Basch CH, et al. doi: 10.1017/dmp.2020.151	53	Non-commercial	CLI	12.2
Basch CH, et al. doi: 10.1017/dmp.2020.151	47	Commercial	SMOG	11.9
Basch CH, et al. doi: 10.1017/dmp.2020.151	53	Non-commercial	SMOG	12
Worall AP, et al. 10.1186/s12889-020-09710-5	127	Government or health care	FKGL	8.7
Worall AP, et al. 10.1186/s12889-020-09710-5	11	Academic	FKGL	10.4
Worall AP, et al. 10.1186/s12889-020-09710-5	69	Other categorization	FKGL	9.4
Worall AP, et al. 10.1186/s12889-020-09710-5	33	Other categorization	FKGL	8.6
Worall AP, et al. 10.1186/s12889-020-09710-5	127	Government or health care	GFI	8.7
Worall AP, et al. 10.1186/s12889-020-09710-5	11	Academic	GFI	11.1
Worall AP, et al. 10.1186/s12889-020-09710-5	69	Other categorization	GFI	9.7
Worall AP, et al. 10.1186/s12889-020-09710-5	33	Other categorization	GFI	8
Worall AP, et al. 10.1186/s12889-020-09710-5	127	Government or health care	SMOG	10.4
Worall AP, et al. 10.1186/s12889-020-09710-5	11	Academic	SMOG	11.7
Worall AP, et al. 10.1186/s12889-020-09710-5	69	Other categorization	SMOG	11.2
Worall AP, et al. 10.1186/s12889-020-09710-5	33	Other categorization	SMOG	11.1

## Sheet: Readability total sample FRE
Publication	Websites (n)	Score
Basch CH, et al. doi: 10.1017/dmp.2020.151	100	46.4
Worall AP, et al. 10.1186/s12889-020-09710-5	240	49.65
Jayasinghe R, et al. doi: 10.1016/j.pec.2020.08.001	84	54.1
Szmuda T, et al. doi: 10.1016/j.puhe.2020.05.041	61	44.14

## Sheet: Readability total sample grade
Publication	Websites (n)	Instrument	Score
Basch CH, et al. doi: 10.1017/dmp.2020.151	100	FKGL	10
Basch CH, et al. doi: 10.1017/dmp.2020.151	100	GFI	10.5
Basch CH, et al. doi: 10.1017/dmp.2020.151	100	CLI	11.9
Basch CH, et al. doi: 10.1017/dmp.2020.151	100	SMOG	11.9
Kruse J, et al. doi:10.1016/j.ajic.2020.11.023	145	FKGL	10.5
Kruse J, et al. doi:10.1016/j.ajic.2020.11.023	145	GFI	12.6
Kruse J, et al. doi:10.1016/j.ajic.2020.11.023	145	SMOG	9.6
Worall AP, et al. 10.1186/s12889-020-09710-5	240	FKGL	8.8
Worall AP, et al. 10.1186/s12889-020-09710-5	240	GFI	8.8
Worall AP, et al. 10.1186/s12889-020-09710-5	240	SMOG	10.9
Khan S, et al. doi: 10.1007/s40615-020-00883-8	148	FKGL	8.7
Khan S, et al. doi: 10.1007/s40615-020-00883-8	148	GFI	10.9
Khan S, et al. doi: 10.1007/s40615-020-00883-8	148	CLI	10.5
Khan S, et al. doi: 10.1007/s40615-020-00883-8	148	SMOG	11.4
Khan S, et al. doi: 10.1007/s40615-020-00883-8	148	ARI	8.7
Szmuda T, et al. doi: 10.1016/j.puhe.2020.05.041	61	FKGL	12.04
Szmuda T, et al. doi: 10.1016/j.puhe.2020.05.041	61	GFI	14.27
Szmuda T, et al. doi: 10.1016/j.puhe.2020.05.041	61	CLI	12.69
Szmuda T, et al. doi: 10.1016/j.puhe.2020.05.041	61	SMOG	10.71
